# Supplementary material for: Exploring the Mitogenomes of Mantodea: New Insights from Structural Diversity and Higher-Level Phylogenomic Analyses
Source: Int J Mol Sci. 2023 Jun 24;24(13):10570. doi: 10.3390/ijms241310570 (PMC10342016; doi:10.3390/ijms241310570)
Supplement: Supplementary file 1 [file ijms-24-10570-s001.zip]

Archive with 1 entries (1 files):
- ijms-2411567-supplementary.pdf
